# Supplementary material for: Synthetic Biology Toolkit for a New Species of Pseudomonas Promissory for Electricity Generation in Microbial Fuel Cells
Source: Microorganisms. 2023 Aug 9;11(8):2044. doi: 10.3390/microorganisms11082044 (PMC10458277; doi:10.3390/microorganisms11082044)
Supplement: Supplementary file 1 [file microorganisms-11-02044-s001.zip]

Archive with 1 entries (1 files):
- microorganisms-2498381-supplementary.pdf
